# Supplementary material for: Cartilaginous Metabolomics Reveals the Biochemical-Niche Fate Control of Bone Marrow-Derived Stem Cells
Source: Cells. 2022 Sep 21;11(19):2951. doi: 10.3390/cells11192951 (PMC9562901; doi:10.3390/cells11192951)
Supplement: Supplementary file 1 [file cells-11-02951-s001.zip › Supplementary Table S1.xlsx]

## Sheet: Aging Atlas
The DEMs matched with the records in Aging Atlas
Biochemical	Species	Cell/Tissue	Treatment	Log2 FC	P	Super Pathway	Sub Pathway	COMP ID	CHEMICAL ID	PUBCHEM	KEGG	HMDB
palmitoylcarnitine (C16)	Macaca fascicularis	Brain	Young VS Old	1.29142	0.041795	Lipid	Fatty Acid Metabolism (Acyl Carnitine, Long Chain Saturated)	44681	100000776	461	C02990	HMDB00222
palmitoylcarnitine (C16)	Macaca fascicularis	White adipose tissue	Young VS Old	2.62415	0.019833	Lipid	Fatty Acid Metabolism (Acyl Carnitine, Long Chain Saturated)	44681	100000776	461	C02990	HMDB00222
palmitoylcarnitine (C16)	Homo sapiens	hMSCs	WT-hMSCs VS WS-hMSCs	0.47471	3.42e-05	Lipid	Fatty Acid Metabolism (Acyl Carnitine, Long Chain Saturated)	44681	100000776	461	C02990	HMDB00222
sphingosine	Macaca fascicularis	Liver	Young VS Old	0.388771	0.040719	Lipid	Sphingosines	17747	297	5353955	C00319	HMDB00252
sphingosine	Macaca fascicularis	White adipose tissue	Young VS Old	1.49488	0.027608	Lipid	Sphingosines	17747	297	5353955	C00319	HMDB00252
sphingosine	Homo sapiens	hMSCs	WT-hMSCs VS WS-hMSCs	-0.26931	0.00065871	Lipid	Sphingosines	17747	297	5353955	C00319	HMDB00252
docosapentaenoate (DPA; 22:5n3)	Macaca fascicularis	Plasma	Young VS Old	0.63895	0.035512	Lipid	Long Chain Polyunsaturated Fatty Acid (n3 and n6)	32504	100001181	6441454	C16513	HMDB06528
docosapentaenoate (DPA; 22:5n3)	Homo sapiens	hMSCs	WT-hMSCs VS WS-hMSCs	-0.25211	0.033878	Lipid	Long Chain Polyunsaturated Fatty Acid (n3 and n6)	32504	100001181	6441454	C16513	HMDB06528
docosapentaenoate (DPA; 22:5n3)	Macaca fascicularis	White adipose tissue	Young VS Old	2.2899	0.011298	Lipid	Long Chain Polyunsaturated Fatty Acid (n3 and n6)	32504	100001181	6441454	C16513	HMDB06528
stearoylcarnitine (C18)	Macaca fascicularis	Brain	Young VS Old	0.700146	0.018634	Lipid	Fatty Acid Metabolism (Acyl Carnitine, Long Chain Saturated)	34409	100001391	6426855		HMDB00848
stearoylcarnitine (C18)	Macaca fascicularis	White adipose tissue	Young VS Old	2.97438	0.017322	Lipid	Fatty Acid Metabolism (Acyl Carnitine, Long Chain Saturated)	34409	100001391	6426855		HMDB00848
stearoylcarnitine (C18)	Homo sapiens	hMSCs	WT-hMSCs VS WS-hMSCs	0.43647	0.00012468	Lipid	Fatty Acid Metabolism (Acyl Carnitine, Long Chain Saturated)	34409	100001391	6426855		HMDB00848
oleoylcarnitine (C18)	Macaca fascicularis	Brain	Young VS Old	1.36119	0.046348	Lipid	Fatty Acid Metabolism (Acyl Carnitine, Monounsaturated)	35160	100001501	6441392		HMDB05065
oleoylcarnitine (C18)	Homo sapiens	hMSCs	WT-hMSCs VS WS-hMSCs	0.60723	0.022986	Lipid	Fatty Acid Metabolism (Acyl Carnitine, Monounsaturated)	35160	100001501	6441392		HMDB05065
N-acetylglucosamine/N-acetylgalactosamine	Macaca fascicularis	White adipose tissue	Young VS Old	0.745817	0.038263	Carbohydrate	Aminosugar Metabolism	46539	100006435	24139		HMDB00215
arginine	Macaca fascicularis	Heart	Young VS Old	-0.683741	0.046571	Amino Acid	Urea cycle; Arginine and Proline Metabolism	1638	231	232	C00062	HMDB00517
arginine	Homo sapiens	hMSCs	WT-hMSCs VS WS-hMSCs	0.095218	0.046404	Amino Acid	Urea cycle; Arginine and Proline Metabolism	1638	231	232	C00062	HMDB00517
arginine	Macaca fascicularis	Skin	Young VS Old	0.36695	0.0087804	Amino Acid	Urea cycle; Arginine and Proline Metabolism	1638	231	232	C00062	HMDB00517
arginine	Macaca fascicularis	White adipose tissue	Young VS Old	1.58632	0.0071565	Amino Acid	Urea cycle; Arginine and Proline Metabolism	1638	231	232	C00062	HMDB00517
phenylalanine	Macaca fascicularis	Heart	Young VS Old	-0.617863	0.017092	Amino Acid	Phenylalanine Metabolism	64	460	6140	C00079	HMDB00159
phenylalanine	Macaca fascicularis	White adipose tissue	Young VS Old	1.56188	0.010649	Amino Acid	Phenylalanine Metabolism	64	460	6140	C00079	HMDB00159
phenylalanine	Macaca fascicularis	Liver	Young VS Old	0.634935	0.00011006	Amino Acid	Phenylalanine Metabolism	64	460	6140	C00079	HMDB00159
tryptophan	Macaca fascicularis	Brain	Young VS Old	-0.308477	0.026966	Amino Acid	Tryptophan Metabolism	54	565	6305	C00078	HMDB00929
tryptophan	Macaca fascicularis	Heart	Young VS Old	-0.886277	0.02017	Amino Acid	Tryptophan Metabolism	54	565	6305	C00078	HMDB00929
tryptophan	Macaca fascicularis	Skin	Young VS Old	0.366764	0.016129	Amino Acid	Tryptophan Metabolism	54	565	6305	C00078	HMDB00929
tryptophan	Macaca fascicularis	White adipose tissue	Young VS Old	1.48989	0.0092815	Amino Acid	Tryptophan Metabolism	54	565	6305	C00078	HMDB00929
tryptophan	Macaca fascicularis	Liver	Young VS Old	0.539541	0.002969	Amino Acid	Tryptophan Metabolism	54	565	6305	C00078	HMDB00929
tyrosine	Macaca fascicularis	White adipose tissue	Young VS Old	1.83918	0.011483	Amino Acid	Tyrosine Metabolism	1299	815	6057	C00082	HMDB00158
tyrosine	Macaca fascicularis	Liver	Young VS Old	0.591788	0.0042043	Amino Acid	Tyrosine Metabolism	1299	815	6057	C00082	HMDB00158
uracil	Homo sapiens	hMSCs	WT-hMSCs VS WS-hMSCs	0.77947	3.7e-05	Nucleotide	Pyrimidine Metabolism, Uracil containing	605	825	1174	C00106	HMDB00300

## Sheet: Regeneration Roadmap
The DEMs matched with the records in Regeneration Roadmap
Biochemical	Species	Cell/Tissue	Treatment	Log2 FC	P	Super Pathway	Sub Pathway	COMP ID	CHEMICAL ID	PUBCHEM	KEGG	HMDB
palmitoylcarnitine (C16)	Deer	Deer antler stem cells	Deer antler stem cells VS Human primary mesenchymal stem cells	-2.1065	1.29e-06	Lipid	Fatty Acid Metabolism (Acyl Carnitine, Long Chain Saturated)	44681	100000776	461	C02990	HMDB00222
sphingosine	Ambystoma mexicanum	Blastema	Day 11 post amputation VS Day 0 post amputation	1.0358	0.00085375	Lipid	Sphingosines	17747	297	5353955	C00319	HMDB00252
sphingosine	Deer	Deer antler stem cells	Deer antler stem cells VS Human primary mesenchymal stem cells	0.76781	0.028568	Lipid	Sphingosines	17747	297	5353955	C00319	HMDB00252
docosapentaenoate (DPA; 22:5n3)	Deer	Deer antler stem cells	Deer antler stem cells VS Human primary mesenchymal stem cells	-0.88851	0.0014993	Lipid	Long Chain Polyunsaturated Fatty Acid (n3 and n6)	32504	100001181	6441454	C16513	HMDB06528
stearoylcarnitine (C18)	Deer	Deer antler stem cells	Deer antler stem cells VS Human primary mesenchymal stem cells	-2.1686	1.49e-06	Lipid	Fatty Acid Metabolism (Acyl Carnitine, Long Chain Saturated)	34409	100001391	6426855		HMDB00848
oleoylcarnitine (C18:1)	Ambystoma mexicanum	Blastema	Day 11 post amputation VS Day 0 post amputation	-1.2321	0.0013313	Lipid	Fatty Acid Metabolism (Acyl Carnitine, Monounsaturated)	35160	100001501	6441392		HMDB05065
oleoylcarnitine (C18:1)	Deer	Deer antler stem cells	Deer antler stem cells VS Human primary mesenchymal stem cells	-3.5107	6.23e-06	Lipid	Fatty Acid Metabolism (Acyl Carnitine, Monounsaturated)	35160	100001501	6441392		HMDB05065
N-acetylglucosamine/N-acetylgalactosamine	Ambystoma mexicanum	Blastema	Day 11 post amputation VS Day 0 post amputation	1.9784	0.0024131	Carbohydrate	Aminosugar Metabolism	46539	100006435	NA
N-acetylglucosamine/N-acetylgalactosamine	Deer	Deer antler stem cells	Deer antler stem cells VS Human primary mesenchymal stem cells	1.1146	0.00089105	Carbohydrate	Aminosugar Metabolism	46539	100006435	NA
arginine	Ambystoma mexicanum	Blastema	Day 11 post amputation VS Day 0 post amputation	-0.40348	0.001401	Amino Acid	Urea cycle; Arginine and Proline Metabolism	1638	231	232	C00062	HMDB00517
phenylalanine	Ambystoma mexicanum	Blastema	Day 11 post amputation VS Day 0 post amputation	-0.35343	0.0028197	Amino Acid	Phenylalanine Metabolism	64	460	6140	C00079	HMDB00159
phenylalanine	Deer	Deer antler stem cells	Deer antler stem cells VS Human primary mesenchymal stem cells	0.15565	0.014997	Amino Acid	Phenylalanine Metabolism	64	460	6140	C00079	HMDB00159
tryptophan	Ambystoma mexicanum	Blastema	Day 11 post amputation VS Day 0 post amputation	-0.29087	0.024141	Amino Acid	Tryptophan Metabolism	54	565	6305	C00078	HMDB00929
tryptophan	Deer	Deer antler stem cells	Deer antler stem cells VS Human primary mesenchymal stem cells	0.98005	1.38e-07	Amino Acid	Tryptophan Metabolism	54	565	6305	C00078	HMDB00929
tyrosine	Ambystoma mexicanum	Blastema	Day 11 post amputation VS Day 0 post amputation	-0.26569	0.022614	Amino Acid	Tyrosine Metabolism	1299	815	6057	C00082	HMDB00158
tyrosine	Deer	Deer antler stem cells	Deer antler stem cells VS Human primary mesenchymal stem cells	-0.19284	0.0073022	Amino Acid	Tyrosine Metabolism	1299	815	6057	C00082	HMDB00158
uracil	Ambystoma mexicanum	Blastema	Day 11 post amputation VS Day 0 post amputation	0.56588	7.85e-05	Nucleotide	Pyrimidine Metabolism, Uracil containing	605	825	1174	C00106	HMDB00300
uracil	Deer	Deer antler stem cells	Deer antler stem cells VS Human primary mesenchymal stem cells	-1.5793	0.0011126	Nucleotide	Pyrimidine Metabolism, Uracil containing	605	825	1174	C00106	HMDB00300
