# Supplementary material for: Cartilaginous Metabolomics Reveals the Biochemical-Niche Fate Control of Bone Marrow-Derived Stem Cells
Source: Cells. 2022 Sep 21;11(19):2951. doi: 10.3390/cells11192951 (PMC9562901; doi:10.3390/cells11192951)
Supplement: Supplementary file 1 [file cells-11-02951-s001.zip › Supplementary Table S2.xlsx]

## Sheet: MF_CON
Supplementary Table S2. The list of the potential pathways induced by MF.
ID Annotation	Annotation	in set	set	in background	background	RichFactor	p-value	-lg(p-value)	FDR correction	Matching IDs	URL
ocu05146	Amoebiasis	4	17	13	3244	0.307692	3.58923e-07	6.445	2.51246e-05	C00062 C00219 C00584 C01074	https://www.genome.jp/kegg-bin/show_pathway?ocu05146/ocu:C00062%09red/ocu:C00219%09red/ocu:C00584%09red/ocu:C01074%09red
ocu04217	Necroptosis	3	17	9	3244	0.333333	9.85467e-06	5.00636	0.000344914	C00219 C00319 C00550	https://www.genome.jp/kegg-bin/show_pathway?ocu04217/ocu:C00219%09red/ocu:C00319%09red/ocu:C00550%09red
ocu00970	Aminoacyl-tRNA biosynthesis	4	17	52	3244	0.0769231	0.000119835	3.92141	0.00279616	C00062 C00078 C00079 C00082	https://www.genome.jp/kegg-bin/show_pathway?ocu00970/ocu:C00062%09red/ocu:C00078%09red/ocu:C00079%09red/ocu:C00082%09red
ocu05140	Leishmaniasis	2	17	6	3244	0.333333	0.00038306	3.41673	0.00670355	C00219 C00584	https://www.genome.jp/kegg-bin/show_pathway?ocu05140/ocu:C00219%09red/ocu:C00584%09red
ocu00400	Phenylalanine, tyrosine and tryptophan biosynthesis	3	17	34	3244	0.0882353	0.0006473	3.18889	0.00829085	C00078 C00079 C00082	https://www.genome.jp/kegg-bin/show_pathway?ocu00400/ocu:C00078%09red/ocu:C00079%09red/ocu:C00082%09red
ocu05143	African trypanosomiasis	2	17	8	3244	0.25	0.000710644	3.14835	0.00829085	C00078 C00584	https://www.genome.jp/kegg-bin/show_pathway?ocu05143/ocu:C00078%09red/ocu:C00584%09red
ocu04921	Oxytocin signaling pathway	2	17	12	3244	0.166667	0.00165454	2.78132	0.0165454	C00219 C00584	https://www.genome.jp/kegg-bin/show_pathway?ocu04921/ocu:C00219%09red/ocu:C00584%09red
ocu04923	Regulation of lipolysis in adipocytes	2	17	14	3244	0.142857	0.00226724	2.6445	0.0198383	C00219 C00584	https://www.genome.jp/kegg-bin/show_pathway?ocu04923/ocu:C00219%09red/ocu:C00584%09red
ocu04071	Sphingolipid signaling pathway	2	17	15	3244	0.133333	0.00260799	2.58369	0.0202843	C00319 C00550	https://www.genome.jp/kegg-bin/show_pathway?ocu04071/ocu:C00319%09red/ocu:C00550%09red
ocu04726	Serotonergic synapse	2	17	17	3244	0.117647	0.0033572	2.47402	0.0216481	C00078 C00219	https://www.genome.jp/kegg-bin/show_pathway?ocu04726/ocu:C00078%09red/ocu:C00219%09red
ocu00360	Phenylalanine metabolism	3	17	60	3244	0.05	0.00340185	2.46828	0.0216481	C00079 C00082 C01772	https://www.genome.jp/kegg-bin/show_pathway?ocu00360/ocu:C00079%09red/ocu:C00082%09red/ocu:C01772%09red
ocu00600	Sphingolipid metabolism	2	17	25	3244	0.08	0.00722534	2.14114	0.0421478	C00319 C00550	https://www.genome.jp/kegg-bin/show_pathway?ocu00600/ocu:C00319%09red/ocu:C00550%09red
ocu04750	Inflammatory mediator regulation of TRP channels	2	17	28	3244	0.0714286	0.00902027	2.04478	0.0482934	C00219 C00584	https://www.genome.jp/kegg-bin/show_pathway?ocu04750/ocu:C00219%09red/ocu:C00584%09red
ocu04974	Protein digestion and absorption	2	17	29	3244	0.0689655	0.00965868	2.01508	0.0482934	C00062 C00079	https://www.genome.jp/kegg-bin/show_pathway?ocu04974/ocu:C00062%09red/ocu:C00079%09red
ocu05165	Human papillomavirus infection	1	17	3	3244	0.333333	0.0156439	1.80566	0.068442	C00584	https://www.genome.jp/kegg-bin/show_pathway?ocu05165/ocu:C00584%09red
ocu05323	Rheumatoid arthritis	1	17	3	3244	0.333333	0.0156439	1.80566	0.068442	C00584	https://www.genome.jp/kegg-bin/show_pathway?ocu05323/ocu:C00584%09red
ocu04150	mTOR signaling pathway	1	17	4	3244	0.25	0.0208071	1.68179	0.0809166	C00062	https://www.genome.jp/kegg-bin/show_pathway?ocu04150/ocu:C00062%09red
ocu04210	Apoptosis	1	17	4	3244	0.25	0.0208071	1.68179	0.0809166	C00319	https://www.genome.jp/kegg-bin/show_pathway?ocu04210/ocu:C00319%09red
ocu05142	Chagas disease	1	17	6	3244	0.166667	0.0310572	1.50784	0.0988184	C00062	https://www.genome.jp/kegg-bin/show_pathway?ocu05142/ocu:C00062%09red
ocu04916	Melanogenesis	1	17	6	3244	0.166667	0.0310572	1.50784	0.0988184	C00082	https://www.genome.jp/kegg-bin/show_pathway?ocu04916/ocu:C00082%09red
ocu04912	GnRH signaling pathway	1	17	6	3244	0.166667	0.0310572	1.50784	0.0988184	C00219	https://www.genome.jp/kegg-bin/show_pathway?ocu04912/ocu:C00219%09red
ocu05163	Human cytomegalovirus infection	1	17	6	3244	0.166667	0.0310572	1.50784	0.0988184	C00584	https://www.genome.jp/kegg-bin/show_pathway?ocu05163/ocu:C00584%09red
ocu05030	Cocaine addiction	1	17	8	3244	0.125	0.0412063	1.38504	0.111495	C00082	https://www.genome.jp/kegg-bin/show_pathway?ocu05030/ocu:C00082%09red
ocu04666	Fc gamma R-mediated phagocytosis	1	17	8	3244	0.125	0.0412063	1.38504	0.111495	C00219	https://www.genome.jp/kegg-bin/show_pathway?ocu04666/ocu:C00219%09red
ocu04960	Aldosterone-regulated sodium reabsorption	1	17	8	3244	0.125	0.0412063	1.38504	0.111495	C00762	https://www.genome.jp/kegg-bin/show_pathway?ocu04960/ocu:C00762%09red
ocu04730	Long-term depression	1	17	9	3244	0.111111	0.0462432	1.33495	0.111495	C00219	https://www.genome.jp/kegg-bin/show_pathway?ocu04730/ocu:C00219%09red
ocu00670	One carbon pool by folate	1	17	9	3244	0.111111	0.0462432	1.33495	0.111495	C00415	https://www.genome.jp/kegg-bin/show_pathway?ocu00670/ocu:C00415%09red
ocu01040	Biosynthesis of unsaturated fatty acids	2	17	69	3244	0.0289855	0.0493716	1.30652	0.111495	C00219 C16527	https://www.genome.jp/kegg-bin/show_pathway?ocu01040/ocu:C00219%09red/ocu:C16527%09red
ocu05031	Amphetamine addiction	1	17	10	3244	0.1	0.0512552	1.29026	0.111495	C00082	https://www.genome.jp/kegg-bin/show_pathway?ocu05031/ocu:C00082%09red
ocu05034	Alcoholism	1	17	10	3244	0.1	0.0512552	1.29026	0.111495	C00082	https://www.genome.jp/kegg-bin/show_pathway?ocu05034/ocu:C00082%09red
ocu00472	D-Arginine and D-ornithine metabolism	1	17	11	3244	0.0909091	0.0562424	1.24994	0.111495	C00062	https://www.genome.jp/kegg-bin/show_pathway?ocu00472/ocu:C00062%09red
ocu04917	Prolactin signaling pathway	1	17	11	3244	0.0909091	0.0562424	1.24994	0.111495	C00082	https://www.genome.jp/kegg-bin/show_pathway?ocu04917/ocu:C00082%09red
ocu04664	Fc epsilon RI signaling pathway	1	17	11	3244	0.0909091	0.0562424	1.24994	0.111495	C00219	https://www.genome.jp/kegg-bin/show_pathway?ocu04664/ocu:C00219%09red
ocu04625	C-type lectin receptor signaling pathway	1	17	11	3244	0.0909091	0.0562424	1.24994	0.111495	C00584	https://www.genome.jp/kegg-bin/show_pathway?ocu04625/ocu:C00584%09red
ocu05231	Choline metabolism in cancer	1	17	11	3244	0.0909091	0.0562424	1.24994	0.111495	C04230	https://www.genome.jp/kegg-bin/show_pathway?ocu05231/ocu:C04230%09red
ocu00590	Arachidonic acid metabolism	2	17	75	3244	0.0266667	0.0573403	1.24154	0.111495	C00219 C00584	https://www.genome.jp/kegg-bin/show_pathway?ocu00590/ocu:C00219%09red/ocu:C00584%09red
ocu04728	Dopaminergic synapse	1	17	12	3244	0.0833333	0.061205	1.21321	0.115793	C00082	https://www.genome.jp/kegg-bin/show_pathway?ocu04728/ocu:C00082%09red
ocu04270	Vascular smooth muscle contraction	1	17	13	3244	0.0769231	0.0661429	1.17952	0.121842	C00219	https://www.genome.jp/kegg-bin/show_pathway?ocu04270/ocu:C00219%09red
ocu05014	Amyotrophic lateral sclerosis	1	17	14	3244	0.0714286	0.0710565	1.1484	0.124349	C00062	https://www.genome.jp/kegg-bin/show_pathway?ocu05014/ocu:C00062%09red
ocu04611	Platelet activation	1	17	14	3244	0.0714286	0.0710565	1.1484	0.124349	C00219	https://www.genome.jp/kegg-bin/show_pathway?ocu04611/ocu:C00219%09red
ocu04924	Renin secretion	1	17	17	3244	0.0588235	0.0856514	1.06727	0.146234	C00584	https://www.genome.jp/kegg-bin/show_pathway?ocu04924/ocu:C00584%09red
ocu04723	Retrograde endocannabinoid signaling	1	17	19	3244	0.0526316	0.0952612	1.02108	0.158769	C00219	https://www.genome.jp/kegg-bin/show_pathway?ocu04723/ocu:C00219%09red
ocu05012	Parkinson disease	1	17	20	3244	0.05	0.10003	0.999868	0.159139	C00082	https://www.genome.jp/kegg-bin/show_pathway?ocu05012/ocu:C00082%09red
ocu04913	Ovarian steroidogenesis	1	17	20	3244	0.05	0.10003	0.999868	0.159139	C00219	https://www.genome.jp/kegg-bin/show_pathway?ocu04913/ocu:C00219%09red
ocu04925	Aldosterone synthesis and secretion	1	17	21	3244	0.047619	0.104776	0.979739	0.162985	C00219	https://www.genome.jp/kegg-bin/show_pathway?ocu04925/ocu:C00219%09red
ocu00220	Arginine biosynthesis	1	17	23	3244	0.0434783	0.114196	0.942348	0.173777	C00062	https://www.genome.jp/kegg-bin/show_pathway?ocu00220/ocu:C00062%09red
ocu05200	Pathways in cancer	1	17	24	3244	0.0416667	0.118871	0.924922	0.177043	C00584	https://www.genome.jp/kegg-bin/show_pathway?ocu05200/ocu:C00584%09red
ocu04024	cAMP signaling pathway	1	17	25	3244	0.04	0.123523	0.908251	0.180138	C00584	https://www.genome.jp/kegg-bin/show_pathway?ocu04024/ocu:C00584%09red
ocu04216	Ferroptosis	1	17	27	3244	0.037037	0.132758	0.876939	0.184882	C00219	https://www.genome.jp/kegg-bin/show_pathway?ocu04216/ocu:C00219%09red
ocu05022	Pathways of neurodegeneration - multiple diseases	1	17	28	3244	0.0357143	0.137341	0.8622	0.184882	C00062	https://www.genome.jp/kegg-bin/show_pathway?ocu05022/ocu:C00062%09red
ocu00591	Linoleic acid metabolism	1	17	28	3244	0.0357143	0.137341	0.8622	0.184882	C00219	https://www.genome.jp/kegg-bin/show_pathway?ocu00591/ocu:C00219%09red
ocu01523	Antifolate resistance	1	17	28	3244	0.0357143	0.137341	0.8622	0.184882	C00415	https://www.genome.jp/kegg-bin/show_pathway?ocu01523/ocu:C00415%09red
ocu04070	Phosphatidylinositol signaling system	1	17	29	3244	0.0344828	0.141901	0.848015	0.186376	C03546	https://www.genome.jp/kegg-bin/show_pathway?ocu04070/ocu:C03546%09blue
ocu05230	Central carbon metabolism in cancer	1	17	30	3244	0.0333333	0.146438	0.834345	0.186376	C00062	https://www.genome.jp/kegg-bin/show_pathway?ocu05230/ocu:C00062%09red
ocu00770	Pantothenate and CoA biosynthesis	1	17	30	3244	0.0333333	0.146438	0.834345	0.186376	C00106	https://www.genome.jp/kegg-bin/show_pathway?ocu00770/ocu:C00106%09red
ocu00730	Thiamine metabolism	1	17	31	3244	0.0322581	0.150953	0.821158	0.188691	C00082	https://www.genome.jp/kegg-bin/show_pathway?ocu00730/ocu:C00082%09red
ocu00410	beta-Alanine metabolism	1	17	32	3244	0.03125	0.155445	0.808422	0.190898	C00106	https://www.genome.jp/kegg-bin/show_pathway?ocu00410/ocu:C00106%09red
ocu04080	Neuroactive ligand-receptor interaction	1	17	40	3244	0.025	0.190587	0.719907	0.230019	C00584	https://www.genome.jp/kegg-bin/show_pathway?ocu04080/ocu:C00584%09red
ocu00562	Inositol phosphate metabolism	1	17	47	3244	0.0212766	0.220202	0.657178	0.261257	C03546	https://www.genome.jp/kegg-bin/show_pathway?ocu00562/ocu:C03546%09blue
ocu00260	Glycine, serine and threonine metabolism	1	17	50	3244	0.02	0.23258	0.633428	0.266895	C00078	https://www.genome.jp/kegg-bin/show_pathway?ocu00260/ocu:C00078%09red
ocu00071	Fatty acid degradation	1	17	50	3244	0.02	0.23258	0.633428	0.266895	C02990	https://www.genome.jp/kegg-bin/show_pathway?ocu00071/ocu:C02990%09red
ocu00564	Glycerophospholipid metabolism	1	17	52	3244	0.0192308	0.240729	0.618472	0.27179	C04230	https://www.genome.jp/kegg-bin/show_pathway?ocu00564/ocu:C04230%09red
ocu00790	Folate biosynthesis	1	17	58	3244	0.0172414	0.264689	0.577264	0.294099	C00415	https://www.genome.jp/kegg-bin/show_pathway?ocu00790/ocu:C00415%09red
ocu00240	Pyrimidine metabolism	1	17	65	3244	0.0153846	0.291743	0.535	0.319094	C00106	https://www.genome.jp/kegg-bin/show_pathway?ocu00240/ocu:C00106%09red
ocu00130	Ubiquinone and other terpenoid-quinone biosynthesis	1	17	71	3244	0.0140845	0.314183	0.502817	0.338351	C00082	https://www.genome.jp/kegg-bin/show_pathway?ocu00130/ocu:C00082%09red
ocu00330	Arginine and proline metabolism	1	17	78	3244	0.0128205	0.339518	0.469137	0.35472	C00062	https://www.genome.jp/kegg-bin/show_pathway?ocu00330/ocu:C00062%09red
ocu00350	Tyrosine metabolism	1	17	78	3244	0.0128205	0.339518	0.469137	0.35472	C00082	https://www.genome.jp/kegg-bin/show_pathway?ocu00350/ocu:C00082%09red
ocu00380	Tryptophan metabolism	1	17	83	3244	0.0120482	0.357072	0.447244	0.367574	C00078	https://www.genome.jp/kegg-bin/show_pathway?ocu00380/ocu:C00078%09red
ocu02010	ABC transporters	1	17	93	3244	0.0107527	0.390871	0.407967	0.396536	C00062	https://www.genome.jp/kegg-bin/show_pathway?ocu02010/ocu:C00062%09red
ocu00140	Steroid hormone biosynthesis	1	17	99	3244	0.010101	0.41034	0.386856	0.41034	C00762	https://www.genome.jp/kegg-bin/show_pathway?ocu00140/ocu:C00762%09red
